# Supplementary material for: Practical Considerations for Laser-Induced Graphene Pressure Sensors Used in Marine Applications
Source: Sensors (Basel). 2023 Nov 8;23(22):9044. doi: 10.3390/s23229044 (PMC10674168; doi:10.3390/s23229044)
Supplement: Supplementary file 1 [file sensors-23-09044-s001.zip]

Archive with 1 entries (1 files):
- sensors-2665826-supplementary.pdf
